# Supplementary material for: Methionine Aminopeptidase 2 (MetAP2) Inhibitor BL6 Attenuates Inflammation in Cultured Microglia and in a Mouse Model of Alzheimer’s Disease
Source: Molecules. 2025 Jan 31;30(3):620. doi: 10.3390/molecules30030620 (PMC11820257; doi:10.3390/molecules30030620)
Supplement: Supplementary file 1 [file molecules-30-00620-s001.zip]

Archive with 1 entries (1 files):
- molecules-3281279-SI.pdf
